# Supplementary material for: Molecular Network-Guided Alkaloid Profiling of Aerial Parts of Papaver nudicaule L. Using LC-HRMS
Source: Molecules. 2020 Jun 5;25(11):2636. doi: 10.3390/molecules25112636 (PMC7321159; doi:10.3390/molecules25112636)
Supplement: Supplementary file 1 [file molecules-25-02636-s001.zip]

Archive with 2 entries (2 files):
- Supplementary Table S1.xlsx
- Supplementary Figure S1.docx
