# Supplementary material for: Molecular Network-Guided Alkaloid Profiling of Aerial Parts of Papaver nudicaule L. Using LC-HRMS
Source: Molecules. 2020 Jun 5;25(11):2636. doi: 10.3390/molecules25112636 (PMC7321159; doi:10.3390/molecules25112636)
Supplement: Supplementary file 1 [file molecules-25-02636-s001.zip › Supplementary Table S1.xlsx]

## Sheet: Cluster 9, 23 peaklist&area
No.	m/z_RT	Species	Component index	Compound Name	17RA_1	17RA_2	17RA_3	17RA_Ave	17RA_STD	CV(%)	17NO_1	17NO_2	17NO_3	17NO_Ave	17NO_STD	CV(%)	17NP_1	17NP_2	17NP_3	17NP_Ave	17NP_STD	CV(%)	17NS_1	17NS_2	17NS_3	17NS_Ave	17NS_STD	CV(%)	17NW_1	17NW_2	17NW_3	17NW_Ave	17NW_STD	CV(%)	17NY_1	17NY_2	17NY_3	17NY_Ave	17NY_STD	CV(%)	Ratio	18RA_1	18RA_2	18RA_3	18RA_Ave	18RA_STD	CV(%)	18NO	18NO_1
1	330.1326_4.68	P. rhoeas	23	Reticuline	2839	2817	2703	2786.33	73.0023	2.62001	21	18	40	26.3333	11.9304	45.3051	61	63	57	60.3333	3.05505	5.06362	22	26	21	23	2.64575	11.5033	22	23	32	25.6667	5.50757	21.4581	19	40	38	32.3333	11.5902	35.8461	0.0120349	6334	6786	6381	6500.33	248.508	3.82301	141	141
2	272.1274_5.17	P. nudicaule	9	Demethylcoclaurine	19	20	14	17.6667	3.21455	18.1956	356	343	375	358	16.0935	4.49538	949	934	804	895.667	79.7392	8.90277	123	99	113	111.667	12.0554	10.7959	844	766	742	784	53.3292	6.80219	120	132	116	122.667	8.32666	6.78804	25.7208	60	59	60	59.6667	0.57735	0.967626	1034	938
3	314.1745_5.73	P. rhoeas	9	Armepavine	9887	10091	10122	10033.3	127.673	1.27249	324	360	321	335	21.7025	6.47837	145	141	104	130	22.6053	17.3887	28	18	30	25.3333	6.4291	25.378	101	111	89	100.333	11.0151	10.9785	138	110	140	129.333	16.773	12.9688	0.0143522	16014	16206	17066	16428.7	560.233	3.4101	473	461
4	554.1616_6.07	P. rhoeas	23		150	161	148	153	7	4.57516	1	1	1	1	0	0	1	6	1	2.66667	2.88675	108.253	1	1	1	1	0	0	1	5	1	2.33333	2.3094	98.9743	1	1	1	1	0	0	0.0104575	294	337	262	297.667	37.6342	12.6431	1	1
5	286.1437_6.16	P. nudicaule	9	Coclaurine	228	268	245	247	20.0749	8.12747	3644	3865	3424	3644.33	220.5	6.05049	6523	5904	5601	6009.33	469.939	7.82015	579	555	580	571.333	14.1539	2.47735	3508	3500	3476	3494.67	16.6533	0.476536	2067	1902	1888	1952.33	99.5507	5.09906	12.6899	361	376	355	364	10.8167	2.97161	10515	10423
6	300.1589_6.27	P. nudicaule	9	N-methylcoclaurine	266	277	264	269	7	2.60223	2623	2501	2589	2571	62.9603	2.44886	3939	4192	3872	4001	168.769	4.21817	1537	1498	1633	1556	69.4766	4.46508	5690	5071	5105	5288.67	347.98	6.57974	2280	2365	2454	2366.33	87.0077	3.6769	11.7346	884	995	932	937	55.6687	5.94116	10439	10412
7	358.1643_6.31	P. nudicaule	23		1	1	1	1	0	0	306	310	310	308.667	2.3094	0.748186	297	264	280	280.333	16.5025	5.88675	188	175	177	180	7	3.88889	92	62	88	80.6667	16.2891	20.193	99	99	101	99.6667	1.1547	1.15856	189.867	1	1	1	1	0	0	115	134
8	342.1335_6.48	P. rhoeas	23		4801	4825	4730	4785.33	49.3997	1.03232	100	74	93	89	13.4536	15.1164	1	30	34	21.6667	18.0093	83.1196	32	47	21	33.3333	13.0512	39.1535	1	32	208	80.3333	111.644	138.976	31	32	132	65	58.0259	89.2705	0.0120925	10969	10795	10781	10848.3	104.735	0.965444	39	29
9	368.1123_6.48	P. rhoeas	23		157	120	160	145.667	22.2785	15.2942	1	1	12	4.66667	6.35085	136.09	1	3	1	1.66667	1.1547	69.282	1	1	1	1	0	0	7	8	1	5.33333	3.78594	70.9864	4	4	1	3	1.73205	57.735	0.0215103	493	533	501	509	21.166	4.15835	1	1
10	342.1694_6.64	P. rhoeas	23		1299	1304	1208	1270.33	54.0401	4.25401	333	229	310	290.667	54.6291	18.7944	335	139	138	204	113.45	55.613	375	287	212	291.333	81.5864	28.0045	81	180	209	156.667	67.1143	42.8389	131	166	102	133	32.0468	24.0954	0.169352	1477	1669	1569	1571.67	96.0278	6.10993	274	280
11	370.1282_6.67	P. rhoeas	23	Rhoeagenine	32050	32736	32210	32332	358.904	1.11006	33	34	26	31	4.3589	14.061	22	19	7	16	7.93725	49.6078	11	12	10	11	1	9.09091	10	11	18	13	4.3589	33.53	20	15	21	18.6667	3.21455	17.2208	0.000554662	46340	48798	49146	48094.7	1529.52	3.18022	54	60
12	372.1424_6.82	P. rhoeas	23		438	473	458	456.333	17.5594	3.84794	78	111	99	96	16.7033	17.3993	68	62	65	65	3	4.61538	65	56	63	61.3333	4.72582	7.70513	41	43	47	43.6667	3.05505	6.9963	95	86	81	87.3333	7.0946	8.12359	0.154858	636	676	653	655	20.0749	3.06486	258	231
13	618.1764_6.91	P. rhoeas	23		400	412	385	399	13.5277	3.39041	1	1	1	1	0	0	1	1	1	1	0	0	1	1	1	1	0	0	1	1	1	1	0	0	1	1	1	1	0	0	0.00250627	112	103	81	98.6667	15.9478	16.1633	1	1
14	535.2476_6.94	P. nudicaule	23		1	6	1	2.66667	2.88675	108.253	401	402	467	423.333	37.8197	8.9338	2035	2028	1934	1999	56.4004	2.82143	23907	21569	20056	21844	1940.17	8.88195	3401	3643	3699	3581	158.379	4.42277	1717	1722	1757	1732	21.7945	1.25834	2218.45	1	1	1	1	0	0	13	16
15	344.1864_7.11	P. nudicaule	23		24	20	25	23	2.64575	11.5033	80	73	94	82.3333	10.6927	12.9871	62	68	69	66.3333	3.78594	5.70745	19	23	18	20	2.64575	13.2288	136	150	179	155	21.9317	14.1495	78	103	98	93	13.2288	14.2245	3.62319	15	11	15	13.6667	2.3094	16.8981	529	559
16	358.1641_7.12	P. nudicaule	23		40	30	42	37.3333	6.4291	17.2208	69	79	54	67.3333	12.5831	18.6877	70	94	81	81.6667	12.0139	14.7109	109	97	62	89.3333	24.4199	27.3358	85	79	68	77.3333	8.62168	11.1487	86	83	88	85.6667	2.51661	2.93768	2.15	367	384	362	371	11.5326	3.10851	124	116
17	370.1635_7.27	P. nudicaule	23		4	1	5	3.33333	2.08167	62.45	790	806	714	770	49.1528	6.38348	301	295	209	268.333	51.4717	19.182	282	248	282	270.667	19.6299	7.25243	373	395	365	377.667	15.5349	4.11339	279	296	275	283.333	11.1505	3.93547	118.2	20	17	32	23	7.93725	34.5098	274	168
18	372.1808_7.38	P. nudicaule	23		1	38	11	16.6667	19.1398	114.839	2693	2685	2928	2768.67	138.045	4.98596	4456	4243	4145	4281.33	159.004	3.71389	2955	2943	3001	2966.33	30.6159	1.03211	1666	1708	1641	1671.67	33.8575	2.02538	1460	1481	1428	1456.33	26.6896	1.83266	157.732	1	19	28	16	13.7477	85.9233	1504	1566
19	386.1581_7.39	P. rhoeas	23		314	276	267	285.667	24.9466	8.73277	1	1	62	21.3333	35.2184	165.086	137	170	170	159	19.0526	11.9827	51	78	70	66.3333	13.8684	20.9072	88	142	150	126.667	33.7244	26.6245	101	100	84	95	9.53939	10.0415	0.327888	307	422	352	360.333	57.9511	16.0826	794	775
20	356.1475_7.78	P. rhoeas	23		191	185	200	192	7.54983	3.93221	17	23	15	18.3333	4.16333	22.7091	8	12	6	8.66667	3.05505	35.2506	10	9	10	9.66667	0.57735	5.97259	6	8	6	6.66667	1.1547	17.3205	9	10	9	9.33333	0.57735	6.1859	0.0548611	216	256	307	259.667	45.6107	17.5651	12	11
21	430.1854_7.93	P. nudicaule	23		1	1	1	1	0	0	74	61	70	68.3333	6.65833	9.74389	246	234	215	231.667	15.6312	6.74727	318	348	333	333	15	4.5045	106	104	114	108	5.2915	4.89954	143	157	146	148.667	7.37111	4.95815	177.933	1	1	1	1	0	0	427	430
22	402.1930_8.00	P. nudicaule	23		1	3	3	2.33333	1.1547	49.4872	8173	7723	8364	8086.67	329.105	4.06973	3065	2980	3031	3025.33	42.7824	1.41414	2394	2160	2401	2318.33	137.165	5.91655	4542	4514	4527	4527.67	14.0119	0.309473	2695	2935	2823	2817.67	120.089	4.262	1780.77	1	7	4	4	3	75	4088	4315
23	390.1907_8.01	P. nudicaule	23		1	1	1	1	0	0	288	273	274	278.333	8.3865	3.01311	87	100	90	92.3333	6.80686	7.37205	878	876	829	861	27.7308	3.22077	1757	1799	1725	1760.33	37.1124	2.10826	618	638	513	589.667	67.1441	11.3868	716.333	1	1	4	2	1.73205	86.6025	4	6
24	356.1859_8.05	P. nudicaule	23		1	6	1	2.66667	2.88675	108.253	2440	2635	2626	2567	110.077	4.28817	3085	2859	2981	2975	113.119	3.80233	2136	2419	2358	2304.33	148.937	6.46336	1596	1634	1652	1627.33	28.589	1.7568	1774	1715	1609	1699.33	83.6082	4.92006	837.975	1	7	1	3	3.4641	115.47	3059	2917
25	340.1547_8.07	P. rhoeas	23		169	163	164	165.333	3.21455	1.94428	114	134	166	138	26.2298	19.0071	140	118	132	130	11.1355	8.56579	38	39	32	36.3333	3.78594	10.42	49	44	34	42.3333	7.63763	18.0416	14	15	12	13.6667	1.52753	11.177	0.435887	598	599	620	605.667	12.4231	2.05114	12	14
26	352.1182_8.30	P. rhoeas	23		10150	9857	9056	9687.67	566.316	5.84575	1	1	1	1	0	0	1	1	1	1	0	0	1	1	1	1	0	0	1	1	1	1	0	0	1	1	1	1	0	0	0.000103224	19407	19467	19627	19500.3	113.725	0.583194	13	12
27	356.1857_8.97	P. nudicaule	23	Rotundine	1	1	1	1	0	0	914	918	902	911.333	8.32666	0.913679	412	400	409	407	6.245	1.5344	496	503	503	500.667	4.04145	0.807214	812	841	798	817	21.9317	2.68442	359	355	347	353.667	6.1101	1.72764	597.933	1	1	1	1	0	0	543	604
28	400.1745_9.13	P. nudicaule	23		1	1	4	2	1.73205	86.6025	440	469	447	452	15.1327	3.34795	237	217	246	233.333	14.8436	6.36156	108	109	120	112.333	6.65833	5.9273	208	225	235	222.667	13.6504	6.13042	187	196	177	186.667	9.50438	5.09163	120.7	4	4	1	3	1.73205	57.735	199	199
29	370.1650_9.19	P. nudicaule	23	Cryptopine	93	87	83	87.6667	5.03322	5.74132	16402	15765	16232	16133	329.838	2.04449	10431	10628	9935	10331.3	357.089	3.45637	14368	15044	15413	14941.7	529.963	3.54688	7425	7560	7640	7541.67	108.666	1.44088	6176	5855	5895	5975.33	174.93	2.92753	125.3	3428	3502	3384	3438	59.6322	1.7345	13422	14273
30	414.1901_9.30	P. nudicaule	23		11	11	12	11.3333	0.57735	5.09427	26849	28729	26297	27291.7	1275	4.67175	121824	130632	118970	123809	6079.04	4.91003	80756	78400	83407	80854.3	2504.95	3.0981	89135	91405	84723	88421	3397.74	3.84268	69975	72320	68874	70389.7	1760.03	2.5004	6895.86	8	14	12	11.3333	3.05505	26.9563	272915	258485
31	388.1750_9.38	P. nudicaule	23		1	1	1	1	0	0	1035	922	792	916.333	121.599	13.2702	253	154	122	176.333	68.2959	38.7311	283	209	224	238.667	39.1195	16.3908	347	314	339	333.333	17.2143	5.1643	261	294	252	269	22.1133	8.22057	386.733	1	7	1	3	3.4641	115.47	166	141
32	354.1338_9.47	P. nudicaule	23	Protopine	3958	3983	3821	3920.67	87.2143	2.22448	49854	51068	50295	50405.7	614.52	1.21915	17547	18146	17357	17683.3	411.789	2.32869	18300	18331	19348	18659.7	596.316	3.19575	19275	19912	19394	19527	338.687	1.73446	22781	21918	21132	21943.7	824.8	3.75871	6.54069	99450	101594	98501	99848.3	1584.51	1.58691	21930	23006
33	403.1974_9.47	P. nudicaule	23		1	1	2	1.33333	0.57735	43.3013	12014	10573	11819	11468.7	781.774	6.81661	5330	5161	4910	5133.67	211.33	4.11655	3877	3987	4151	4005	137.884	3.4428	6386	6407	5240	6011	667.788	11.1094	4904	4346	3868	4372.67	518.515	11.8581	4648.65	1	1	1	1	0	0	5359	5653
34	384.1797_9.48	P. nudicaule	23		1	1	2	1.33333	0.57735	43.3013	16044	15995	16434	16157.7	240.563	1.48884	7878	7915	7388	7727	294.165	3.80697	6062	5904	6182	6049.33	139.432	2.30492	9111	9304	8888	9101	208.18	2.28744	6519	6557	6416	6497.33	72.9543	1.12283	6829.85	1	1	1	1	0	0	8127	8389
35	402.1935_9.48	P. nudicaule	23		3	4	7	4.66667	2.08167	44.6071	46629	44560	45642	45610.3	1034.86	2.26892	22185	21843	19843	21290.3	1265.04	5.94184	17355	15840	15660	16285	931.008	5.71696	24888	26715	23917	25173.3	1420.66	5.64349	18612	18091	16356	17686.3	1181.19	6.67852	5401.94	10	1	1	4	5.19615	129.904	21908	23099
36	424.1749_9.49	P. nudicaule	23		1	1	1	1	0	0	890	933	1056	959.667	86.153	8.97738	518	553	529	533.333	17.8979	3.35585	439	445	490	458	27.8747	6.08618	608	628	669	635	31.0966	4.89711	464	380	503	449	62.857	13.9993	607	1	1	1	1	0	0	526	597
37	400.1747_9.59	P. nudicaule	23		7	7	8	7.33333	0.57735	7.87296	9595	9611	9280	9495.33	186.656	1.96576	11388	11902	11478	11589.3	274.491	2.36848	48617	53153	49796	50522	2353.54	4.65844	40007	41522	41527	41018.7	876.133	2.13594	23763	24429	25206	24466	722.211	2.9519	3738.85	8	9	11	9.33333	1.52753	16.3663	69476	74624
38	422.1580_9.60	P. nudicaule	23		1	1	1	1	0	0	53	64	37	51.3333	13.5769	26.4486	51	68	56	58.3333	8.73689	14.9775	246	298	252	265.333	28.4488	10.7219	181	188	197	188.667	8.02081	4.25131	95	147	123	121.667	26.0256	21.3909	137.067	1	1	1	1	0	0	275	379
39	386.1980_10.05	P. nudicaule	23	Muramine	55	58	60	57.6667	2.51661	4.36407	331359	323553	313770	322894	8813	2.72938	232848	257089	230163	240033	14831.5	6.17894	295232	321950	328837	315340	17751	5.62915	283764	271767	254883	270138	14509.2	5.37105	157557	164899	130936	151131	17870.2	11.8243	4507.06	29	36	33	32.6667	3.51188	10.7507	217575	222064
40	416.1691_10.10	P. nudicaule	23		1	1	1	1	0	0	13	13	101	42.3333	50.8068	120.016	115	190	17	107.333	86.7544	80.8271	573	448	685	568.667	118.559	20.8487	483	554	49	362	273.381	75.5195	180	235	244	219.667	34.6458	15.772	260	1	1	1	1	0	0	1817	2259
41	370.1643_10.48	P. nudicaule	23	Allocryptopine	64	106	75	81.6667	21.7792	26.6684	21552	22848	22008	22136	657.413	2.96988	53434	59458	54331	55741	3250.11	5.83074	58343	59871	57998	58737.3	996.823	1.69709	36432	37158	35938	36509.3	613.665	1.68085	42444	42854	41233	42177	842.839	1.99834	527.267	346	198	274	272.667	74.009	27.1427	155401	153259
42	338.1385_10.52	P. rhoeas	23		98461	101368	94627	98152	3381.11	3.44477	1	4	1	2	1.73205	86.6025	1	1	11	4.33333	5.7735	133.235	1	1	1	1	0	0	1	1	1	1	0	0	1	1	1	1	0	0	1.90181e-05	109910	112555	107713	110059	2424.45	2.20286	1	1
43	384.1433_10.80	P. rhoeas	23	Rhoeadine	110268	104417	102401	105695	4086.32	3.86613	4	4	6	4.66667	1.1547	24.7436	7	11	7	8.33333	2.3094	27.7128	1	1	1	1	0	0	9	8	6	7.66667	1.52753	19.9242	1	1	1	1	0	0	4.28906e-05	187869	185808	179230	184302	4512.02	2.44816	211	191
44	370.2009_11.04	P. nudicaule	23		1	5	3	3	2	66.6667	48889	51815	49188	49964	1609.97	3.22226	26654	26140	22766	25186.7	2112.05	8.3856	26502	28062	28865	27809.7	1201.54	4.32058	53163	53065	52914	53047.3	125.437	0.236462	24554	24167	21798	23506.3	1492.06	6.34748	11967.6	8	6	1	5	3.60555	72.111	30424	30726
45	324.1227_11.16	P. rhoeas	23		15829	15423	17187	16146.3	923.823	5.72157	6	8	9	7.66667	1.52753	19.9242	10	15	7	10.6667	4.04145	37.8886	1	1	1	1	0	0	1	1	1	1	0	0	22	19	23	21.3333	2.08167	9.75781	0.000516113	65384	71643	68152	68393	3136.45	4.58593	37	37
46	635.2425_11.28	P. nudicaule	23		1	1	1	1	0	0	103	113	84	100	14.7309	14.7309	23	24	29	25.3333	3.21455	12.689	168	177	180	175	6.245	3.56857	200	217	174	197	21.6564	10.9931	72	49	54	58.3333	12.0968	20.7374	111.133	1	1	1	1	0	0	1	1
47	500.1908_11.70	P. nudicaule	23		1	1	1	1	0	0	31	30	31	30.6667	0.57735	1.88266	255	253	248	252	3.60555	1.43077	37	37	28	34	5.19615	15.2828	58	54	64	58.6667	5.03322	8.57936	82	97	85	88	7.93725	9.01961	92.6667	1	1	1	1	0	0	345	333
48	398.1595_11.71	P. nudicaule	23		1	1	1	1	0	0	1235	1057	746	1012.67	247.496	24.44	1444	967	485	965.333	479.502	49.6722	6627	6582	6344	6517.67	152.073	2.33325	5524	5492	4170	5062	772.66	15.2639	3209	2930	1852	2663.67	716.633	26.904	3244.27	1	1	1	1	0	0	12681	12438
49	386.1957_11.78	P. nudicaule	23		1	1	1	1	0	0	3698	3856	3800	3784.67	80.1083	2.11665	986	996	1025	1002.33	20.2567	2.02095	2142	2110	2059	2103.67	41.8609	1.9899	2851	2909	2692	2817.33	112.349	3.98778	975	1167	1096	1079.33	97.079	8.99435	2157.47	1	1	1	1	0	0	554	633
50	354.1695_12.15	P. nudicaule	23		1	1	1	1	0	0	562	557	584	567.667	14.3643	2.53041	1881	1811	1824	1838.67	37.2335	2.02503	1015	1064	1030	1036.33	25.1064	2.42262	2197	2311	2101	2203	105.128	4.77206	868	848	832	849.333	18.037	2.12367	1299	10	12	11	11	1	9.09091	9237	9323
51	402.1907_15.51	P. nudicaule	23		1	1	1	1	0	0	4350	4448	4287	4361.67	81.1316	1.86011	720	760	710	730	26.4575	3.62432	14036	16309	13954	14766.3	1336.62	9.05179	10875	10577	10646	10699.3	155.995	1.45798	4487	5031	4524	4680.67	303.961	6.49397	7047.6	1	4	1	2	1.73205	86.6025	169	159
52	400.1748_15.75	P. nudicaule	23		13	12	12	12.3333	0.57735	4.68122	37102	38810	37284	37732	938	2.48595	1495	1481	1438	1471.33	29.7041	2.01886	39129	41269	40475	40291	1081.8	2.68497	73080	66762	74762	71534.7	4217.94	5.89636	29424	29387	28615	29142	456.77	1.56739	2921.69	9	12	19	13.3333	5.1316	38.487	52	47
53	663.2720_15.99	P. nudicaule	23		1	1	1	1	0	0	358	381	398	379	20.0749	5.2968	52	60	56	56	4	7.14286	501	541	532	524.667	20.9841	3.99951	616	582	589	595.667	17.9536	3.01404	210	178	217	201.667	20.7926	10.3104	351.4	1	1	1	1	0	0	1	1
54	384.1793_16.01	P. nudicaule	23		1	1	1	1	0	0	353	394	410	385.667	29.3995	7.62305	74	69	66	69.6667	4.04145	5.80113	800	838	839	825.667	22.2336	2.69281	1264	1274	1188	1242	47.0319	3.78679	419	400	380	399.667	19.5021	4.8796	584.533	1	1	1	1	0	0	176	163
55	444.2040_16.15	P. nudicaule	23		1	1	1	1	0	0	2081	2193	2139	2137.67	56.0119	2.62024	681	709	681	690.333	16.1658	2.34174	4207	4198	4088	4164.33	66.2596	1.59112	7063	7166	7252	7160.33	94.6273	1.32155	1870	1845	1894	1869.67	24.5017	1.31048	3204.47	1	1	1	1	0	0	853	886
56	430.1852_16.18	P. nudicaule	23		1	1	1	1	0	0	75	83	80	79.3333	4.04145	5.09427	248	262	232	247.333	15.0111	6.06918	188	170	180	179.333	9.0185	5.0289	261	282	279	274	11.3578	4.14519	363	353	340	352	11.5326	3.2763	226.4	1	1	1	1	0	0	1336	1360
57	499.2038_16.30	P. nudicaule	23		1	1	1	1	0	0	813	853	831	832.333	20.0333	2.40688	161	143	153	152.333	9.0185	5.92024	1264	1425	1435	1374.67	95.9705	6.98136	1555	1527	1530	1537.33	15.3731	0.999987	487	500	485	490.667	8.14453	1.65989	877.467	1	1	1	1	0	0	5	3
58	430.2216_16.36	P. nudicaule	23		1	1	1	1	0	0	413	470	451	444.667	29.023	6.52691	56	54	47	52.3333	4.72582	9.03022	36	44	41	40.3333	4.04145	10.0201	186	200	191	192.333	7.0946	3.6887	85	91	95	90.3333	5.03322	5.57183	164	7	1	1	3	3.4641	115.47	1087	1124
[truncated: 28 more columns]
